# Supplementary material for: Real‐time field‐programmable gate array‐based closed‐loop deep brain stimulation platform targeting cerebellar circuitry rescues motor deficits in a mouse model of cerebellar ataxia
Source: CNS Neurosci Ther. 2024 Mar 15;30(3):e14638. doi: 10.1111/cns.14638 (PMC10941591; doi:10.1111/cns.14638)
Supplement: Supplementary file 1 — Video S1. [file CNS-30-e14638-s003.zip]

Archive with 2 entries (2 files):
- VideoS1.mp4
- VideoS1Caption.docx
